# Supplementary material for: The carnivorous rainbow plant Byblis filifolia Planch. secretes digestive enzymes in response to prey capture independently of jasmonates
Source: Plant Biol (Stuttg). 2025 May 19;27(4):549–57. doi: 10.1111/plb.70029 (PMC12096042; doi:10.1111/plb.70029)
Supplement: Supplementary file 1 — Table S1. Protein identification characteristics supplemented with localization predictions and functional annotation. [file PLB-27-549-s002.xlsx]

## Sheet: Proteins
Protein Group	Protein ID	Accession	Description	Avg. Mass	DeeplLoc -2.0	-10lgP	Coverage (%)	Coverage (%) TIM00268_C_120min	Coverage (%) TIM00269_F_120min	Coverage (%) TIM00269_JA_120min	Area TIM00268_C_120min	Area TIM00269_F_120min	Area TIM00269_JA_120min	#Peptides	#Unique	#Spec TIM00268_C_120min	#Spec TIM00269_F_120min	#Spec TIM00269_JA_120min	PTM
16	9	527182282	actin partial [Genlisea aurea]	32298	Cytoplasm/Nucleus	158.05	40	40	34	34	0	0	0	8	4	18	14	15	Carbamidomethylation; Oxidation (M); Deamidation (NQ); Phosphorylation (STY); Amidation; 2 more
30	113	2127213838	hypothetical protein C2S51_000637 [Perilla frutescens var. frutescens]	79594	Extracellular	137.18	13	6	9	7	0	0	0	9	2	3	9	3	Carbamidomethylation; Oxidation (M); Deamidation (NQ); Dihydroxy; Acetylation (K); 4 more
20	24	1276254280	actin [Handroanthus impetiginosus]	41806	Cytoplasm	136.62	27	17	23	17				7	1	14	12	12	Carbamidomethylation; Methylation(KR); Phosphorylation (STY)
25	110	2127213839	hypothetical protein C2S51_000638 [Perilla frutescens var. frutescens]	78597	Extracellular	134.26	9	5	8	9	0	0	0	7	3	5	12	6	Carbamidomethylation; Oxidation (M); Deamidation (NQ); Dihydroxy; Acetylation (K); 2 more
39	153	2127167663	hypothetical protein C2S52_010193 [Perilla frutescens var. hirtella]	79928	(Extracellular)	125.47	11	3	8	2		0		8	2	2	7	1	Carbamidomethylation; Oxidation (M); Deamidation (NQ); Dihydroxy; Methylation(KR); 4 more
26	64	2041639292	hypothetical protein SASPL_139030 [Salvia splendens]	109341	-	124.33	8	5	7	5		0		6	2	9	10	7	Carbamidomethylation; Methylation(KR); Dimethylation(KR); Phosphorylation (STY); Acetylation (N-term); Hexose (NSY)
40	115	2127214961	hypothetical protein C2S51_001760 [Perilla frutescens var. frutescens]	78657	Extracellular	123.11	7	2	5	7			0	5	1	1	7	3	Carbamidomethylation; Oxidation (M); Deamidation (NQ); Dihydroxy; Acetylation (K); Phosphorylation (STY)
24	63	2261129355	actin 1 [Paulownia fortunei]	41796	Cytoplasm	116.59	26	13	13	13				6	2	11	7	10	Deamidation (NQ); Methylation(KR); Oxidation (HW)
17	178	2060388376	polyubiquitin-like [Salvia splendens]	76900	Cytoplasm/Nucleus	115.56	8	4	4	4				5	1	13	8	14	Methylation(KR); Deamidation (R); Amidation; Dehydration; Pyro-glu from E; Mutation
31	244	2531418017	actin-7 isoform X2 [Salvia miltiorrhiza]	41784	Cytoplasm/Nucleus	115.54	12	12	8	12	0		0	4	1	7	5	6	Methylation(KR); Acetylation (N-term); Dehydration
18	175	2531449930	polyubiquitin [Salvia miltiorrhiza]	51179	Cytoplasm/Nucleus	114.60	8	8	5	5	0			5	1	14	8	14	Sodium adduct; Deamidation (R); Dehydration; Pyro-glu from E; Mutation
34	53	2530408032	elongation factor 1-alpha [Phlomoides rotata]	49395	Cytoplasm	108.40	16	13	8	8	0	0		5	1	6	2	5	Dimethylation(KR); Acetylation (K); Phosphorylation (STY); Ethanolation (KR)
35	29	2531566980	elongation factor 1-alpha [Salvia miltiorrhiza]	49506	Cytoplasm	108.05	13	8	5	8		0		5	1	5	2	5	Dimethylation(KR); Phosphorylation (STY); Ethanolation (KR)
41	448	2251772402	Subtilisin-like protease SBT1.2 [Striga hermonthica]	83602	(Extracellular)	104.82	4	2	3	3		0	0	4	2	1	5	2	Deamidation (NQ); Acetylation (K); Phosphorylation (STY)
51	400	1912748405	subtilisin-like protease sdd1 [Phtheirospermum japonicum]	67429	Extracellular	100.28	6	2	6	2		0		3	1	1	4	1	Deamidation (NQ); Acetylation (TSCYH)
47	260	1173798196	subtilisin-like protease SBT1.2 [Sesamum indicum]	77810	(Extracellular)	97.24	3	2	3	2		0		3	1	1	4	1	Deamidation (NQ); Methylation(KR); Acetylation (N-term)
11	702	1024063767	hypothetical protein F511_03906 [Dorcoceras hygrometricum]	54160	Cell membrane, Endoplasmic reticulum, Lysosome/Vacuole, Golgi apparatus	94.35	4	4	4	4	0	0	0	10	7	102	76	86	Oxidation (M); Deamidation (NQ); Dihydroxy; Sulphone; Formylation; 12 more
10	480	1279092912	uncharacterized protein LOC111371101 [Olea europaea var. sylvestris]	58745	Cytoplasm/Nucleus	92.92	2	2	2	2	0	0	0	5	5	62	59	58	Deamidation (NQ); Dihydroxy; Formylation; Acetylation (N-term); Carboxymethyl (KW X@N-term); 8 more
117	117	848851189	PREDICTED: probable inactive purple acid phosphatase 27 [Erythranthe guttata]	62697	Lysosome/Vacuole	85.57	5	0	5	0		0		2	1	0	3	0	Carbamidomethylation
63	1733	2238984849	hypothetical protein Pfo_013326 [Paulownia fortunei]	45523	Plastid	83.22	10	7	3	10	0	0	0	5	5	6	1	3	Carbamidomethylation; Mutation
44	112	2074725792	hypothetical protein BUALT_Bualt13G0073900 [Buddleja alternifolia]	68152	Nucleus	81.16	4	4	4	4	0	0	0	2	2	5	6	7
86	126	2506121364	unnamed protein product [Fraxinus pennsylvanica]	38386	Cytoplasm	80.28	12	0	8	0		0		3	3	0	5	0	Persulfide
50	301	2320562803	GDSL esterase/lipase At1g29670-like [Andrographis paniculata]	39418	Extracellular	77.91	5	5	5	5	0	0	0	2	2	4	4	2
144	618	1746580330	purple acid phosphatase 24 [Striga asiatica]	41423	Extracellular	75.25	7	0	4	0				2	1	0	1	0	Mutation
60	201	2060330663	histone H4 [Salvia splendens]	11409	-	75.14	21	10	10	21	0	0	0	2	2	1	1	2
22	308	747097996	LEAF RUST 10 DISEASE-RESISTANCE LOCUS RECEPTOR-LIKE PROTEIN KINASE-like 1.2 [Sesamum indicum]	67873	Cell membrane	70.38	5	2	3	5	0	0	0	3	3	13	7	7	Methylation(KR); Phosphorylation (STY); Biotinylation; Glycidamide adduct
74	392	2506114448	unnamed protein product [Fraxinus pennsylvanica]	37090	Plastid	70.01	10	4	6	4	0	0	0	2	2	1	1	1	Deamidation (NQ)
54	344	2236153894	subtilisin-like protease [Salvia hispanica]	77582	Extracellular	66.10	1	1	1	1	0	0	0	2	1	2	8	2	Deamidation (NQ); Mutation
71	396	2127206069	GTP binding Elongation factor Tu family protein [Perilla frutescens var. frutescens]	49648	Cytoplasm	65.76	11	5	0	8			0	3	1	3	0	3	Carbamidomethylation; Ethanolation (KR)
199	540	1279010069	serine carboxypeptidase-like isoform X1 [Olea europaea var. sylvestris]	55229	Lysosome/Vacuole	60.89	6	0	4	0		0		2	2	0	1	0	Carbamidomethylation; Oxidation (M)
56	180	2531394713	14-3-3-like protein B [Salvia miltiorrhiza]	29358	Cytoplasm	59.38	7	7	4	7	0	0	0	2	2	5	1	2
142	155	2506127979	unnamed protein product [Fraxinus pennsylvanica]	27615	Cytoplasm, Extracellular	59.12	7	7	4	0	0	0		2	2	2	1	0	Oxidation (M)
133	286	2060438760	heat shock cognate 70 kDa protein 2-like [Salvia splendens]	67621	Cytoplasm	55.69	3	2	0	3	0		0	2	2	1	0	2	Deamidation (NQ)
445	451	747068716	primary amine oxidase [Sesamum indicum]	81205	Endoplasmic reticulum, Lysosome/Vacuole, Golgi apparatus	54.74	2	2	0	0	0			1	1	1	0	0
49	796	604318462	hypothetical protein MIMGU_mgv1a005059mg [Erythranthe guttata]	55027	Cell membrane, Endoplasmic reticulum, Lysosome/Vacuole, Golgi apparatus	54.73	4	2	4	2		0		4	1	4	5	2	Oxidation (M); Deamidation (NQ); Mutation
103	1619	2320575987	transcriptional activator DEMETER-like [Andrographis paniculata]	207995	Nucleus	54.02	1	0	1	1		0	0	4	4	0	2	1	Acetylation (Protein N-term); Deamidation (NQ); Mutation
94	4913	2506114490	unnamed protein product [Fraxinus pennsylvanica]	82477	Lysosome/Vacuole	53.96	3	0	3	3		0	0	3	3	0	1	1	Deamidation (NQ); Mutation
53	860	2127192441	Plasma-membrane choline transporter family protein [Perilla frutescens var. frutescens]	55194	Cell membrane, Endoplasmic reticulum, Lysosome/Vacuole, Golgi apparatus	53.53	4	2	2	4			0	4	1	4	4	3	Oxidation (M); Mutation
191	386	1341120322	ATP synthase CF1 beta subunit (chloroplast) [Scutellaria baicalensis]	53824	Cytoplasm	51.92	5	0	3	3		0	0	2	2	0	1	1	Oxidation (M); Mutation

## Sheet: Proteins_Extracellular_only
Protein Group	Protein ID	Accession	Description	Avg. Mass	DeeplLoc -2.0	Conserved Domains	pBLAST Accession	pBLAST Protein name	pBLAST Organism	pBLAST % identity	pBLAST % positives	pBLAST bit score	pBLAST evalue	-10lgP	Coverage (%)	Coverage (%) TIM00268_C_120min	Coverage (%) TIM00269_F_120min	Coverage (%) TIM00269_JA_120min	Area TIM00268_C_120min	Area TIM00269_F_120min	Area TIM00269_JA_120min	#Peptides	#Unique	#Spec TIM00268_C_120min	#Spec TIM00269_F_120min	#Spec TIM00269_JA_120min	PTM
30	113	2127213838	hypothetical protein C2S51_000637 [Perilla frutescens var. frutescens]	79594	Extracellular	S8 family peptidase( domain architecture ID 15916511); S8 family peptidase is a subtilisin-like serine protease containing a Asp/His/Ser catalytic triad that is not homologous to trypsin	A9QY38.1	Subtilisin-like protease 4	Lotus japonicus	59	73	868	0	137.18	13	6	9	7	0	0	0	9	2	3	9	3	Carbamidomethylation; Oxidation (M); Deamidation (NQ); Dihydroxy; Acetylation (K); 4 more
25	110	2127213839	hypothetical protein C2S51_000638 [Perilla frutescens var. frutescens]	78597	Extracellular	S8 family peptidase( domain architecture ID 15916511); S8 family peptidase is a subtilisin-like serine protease containing a Asp/His/Ser catalytic triad that is not homologous to trypsin	A9QY38.1	Subtilisin-like protease 4	Lotus japonicus	61	75	884	0	134.26	9	5	8	9	0	0	0	7	3	5	12	6	Carbamidomethylation; Oxidation (M); Deamidation (NQ); Dihydroxy; Acetylation (K); 2 more
39	153	2127167663	hypothetical protein C2S52_010193 [Perilla frutescens var. hirtella]	79928	(Extracellular)	S8 family peptidase( domain architecture ID 15916511); S8 family peptidase is a subtilisin-like serine protease containing a Asp/His/Ser catalytic triad that is not homologous to trypsin	A9QY38.1	Subtilisin-like protease 4	Lotus japonicus	58	73	869	0	125.47	11	3	8	2		0		8	2	2	7	1	Carbamidomethylation; Oxidation (M); Deamidation (NQ); Dihydroxy; Methylation(KR); 4 more
40	115	2127214961	hypothetical protein C2S51_001760 [Perilla frutescens var. frutescens]	78657	Extracellular	S8 family peptidase( domain architecture ID 15916511); S8 family peptidase is a subtilisin-like serine protease containing a Asp/His/Ser catalytic triad that is not homologous to trypsin	A9QY38.1	Subtilisin-like protease 4	Lotus japonicus	61	74	876	0	123.11	7	2	5	7			0	5	1	1	7	3	Carbamidomethylation; Oxidation (M); Deamidation (NQ); Dihydroxy; Acetylation (K); Phosphorylation (STY)
41	448	2251772402	Subtilisin-like protease SBT1.2 [Striga hermonthica]	83602	(Extracellular)	S8 family peptidase( domain architecture ID 15916511); S8 family peptidase is a subtilisin-like serine protease containing a Asp/His/Ser catalytic triad that is not homologous to trypsin	A9QY38.1	Subtilisin-like protease 4	Lotus japonicus	57	72	753	0	104.82	4	2	3	3		0	0	4	2	1	5	2	Deamidation (NQ); Acetylation (K); Phosphorylation (STY)
51	400	1912748405	subtilisin-like protease sdd1 [Phtheirospermum japonicum]	67429	Extracellular	S8 family peptidase( domain architecture ID 15916511); S8 family peptidase is a subtilisin-like serine protease containing a Asp/His/Ser catalytic triad that is not homologous to trypsin								100.28	6	2	6	2		0		3	1	1	4	1	Deamidation (NQ); Acetylation (TSCYH)
47	260	1173798196	subtilisin-like protease SBT1.2 [Sesamum indicum]	77810	(Extracellular)	S8 family peptidase( domain architecture ID 15916511); S8 family peptidase is a subtilisin-like serine protease containing a Asp/His/Ser catalytic triad that is not homologous to trypsin								97.24	3	2	3	2		0		3	1	1	4	1	Deamidation (NQ); Methylation(KR); Acetylation (N-term)
117	117	848851189	PREDICTED: probable inactive purple acid phosphatase 27 [Erythranthe guttata]	62697	Lysosome/Vacuole	cd00839: MPP_PAPs; purple acid phosphatases of the metallophosphatase superfamily, metallophosphatase domain	Q5MAU8.1	Probable inactive purple acid phosphatase 27	Arabidopsis thaliana	39	57	244	4e-73	85.57	5	0	5	0		0		2	1	0	3	0	Carbamidomethylation
50	301	2320562803	GDSL esterase/lipase At1g29670-like [Andrographis paniculata]	39418	Extracellular	SGNH/GDSL hydrolase family protein( domain architecture ID 10110850); SGNH/GDSL hydrolase family protein is a hydrolytic enzyme such as an esterase or lipase; may have multifunctional properties including broad substrate specificity and regiospecificity								77.91	5	5	5	5	0	0	0	2	2	4	4	2
144	618	1746580330	purple acid phosphatase 24 [Striga asiatica]	41423	Extracellular	purple acid phosphatase( domain architecture ID 10096029); purple acid phosphatase (PAP) is a binuclear metallohydrolase that catalyzes the hydrolysis of a wide range of activated phosphoric acid mono- and di-esters, and anhydrides; purple acid phosphatase (PAP) is a binuclear metallohydrolase that catalyzes the hydrolysis of a wide range of activated phosphoric acid mono- and di-esters, and anhy…								75.25	7	0	4	0				2	1	0	1	0	Mutation
54	344	2236153894	subtilisin-like protease [Salvia hispanica]	77582	Extracellular	S8 family peptidase( domain architecture ID 15916511); S8 family peptidase is a subtilisin-like serine protease containing a Asp/His/Ser catalytic triad that is not homologous to trypsin								66.10	1	1	1	1	0	0	0	2	1	2	8	2	Deamidation (NQ); Mutation
199	540	1279010069	serine carboxypeptidase-like isoform X1 [Olea europaea var. sylvestris]	55229	Lysosome/Vacuole	S10 family peptidase( domain architecture ID 10452205); S10 family peptidase is a serine carboxypeptidase such as pheromone-processing carboxypeptidase KEX1 (or carboxypeptidase D), which preferentially releases a C-terminal arginine or lysine residue								60.89	6	0	4	0		0		2	2	0	1	0	Carbamidomethylation; Oxidation (M)
142	155	2506127979	unnamed protein product [Fraxinus pennsylvanica]	27615	Cytoplasm, Extracellular	glycoside hydrolase family 18 protein( domain architecture ID 248); glycoside hydrolase family 18 protein such as chitinase, which catalyzes the random endo-hydrolysis of the 1,4-beta-linkages of N-acetylglucosamine in chitin and chitodextrins	P29061.1	Basic endochitinase	Nicotiana tabacum	70	85	244	1e-80	59.12	7	7	4	0	0	0		2	2	2	1	0	Oxidation (M)
